# Supplementary material for: No Influence of Dopamine System Gene Variations on Acute Effects of MDMA
Source: Front Psychiatry. 2019 Oct 24;10:755. doi: 10.3389/fpsyt.2019.00755 (PMC6821788; doi:10.3389/fpsyt.2019.00755)
Supplement: Supplementary file 1 [file Table_1.xlsx]

## Sheet: Table S1
Table S1. Distribution of DRD4 48bp exon 3 VNTR variants
Genotype	N (%)	Female (%)	Allele	N (%)
2R/4R	16 (11)	6 (38)	2R	21 (7.2)
2R/5R	1 (<1)	1 (100)	3R	8 (2.7)
2R/6R	1 (<1)	1 (100)	4R	191 (65.4)
2R/7R	3 (2.1)	1 (33)	5R	2 (<1)
3R/4R	6 (4.1)	4 (67)	6R	3 (1)
3R/7R	2 (1.4)	1 (50)	7R	62 (21.2)
4R/4R	63 (43.2)	32 (51)	8R	4 (1.4)
4R/5R	1 (<1)	0 (0)	9R	1 (<1)
4R/7R	41 (28.1)	24 (59)
4R/9R	1 (<1)	0 (0)
6R/7R	2 (1.4)	0 (0)
7R/7R	5 (3.4)	3 (60)
7R/8R	4 (2.7)	2 (50)
