# Supplementary material for: No Influence of Dopamine System Gene Variations on Acute Effects of MDMA
Source: Front Psychiatry. 2019 Oct 24;10:755. doi: 10.3389/fpsyt.2019.00755 (PMC6821788; doi:10.3389/fpsyt.2019.00755)
Supplement: Supplementary file 3 [file Table_3.xlsx]

## Sheet: Table S3
Table S3. Not corrected effects of polymorphisms in the dopaminergic system on the maximal response to 125 mg MDMA (mean±SD (N) and statistics)
		DRD2/ANKK1 rs1800497									DRD2 rs6277									DRD2 rs1079597									DAT1 3'-UTR rs28363170									DAT1 Intron 8 rs3836790									DAT1 rs6347
		AA	AG	GG		F	p value	p valuea	η2		AA	AG	GG		F	p value	p valuea	η2		CC	CT	TT		F	p value	p valuea	η2		99	910	1010		F	p value	p valuea	η2		55	56	66		F	p value	p valuea	η2		CC	CT	TT
	N	2	46	101							50	73	26							111	37	1							8	56	79							7	54	85							12	60	77
	Female, N [%]	1 [50]	30 [65]	45 [45]							25 [50]	39 [53]	12 [46]							53 [48]	22 [59]	1 [100]							2 [25]	29 [52]	41 [52]							3 [43]	25 [46]	46 [54]							6 [50]	29 [48]	41 [53]
	Drug experience, N [%]	2 [100]	17 [37]	36 [36]							18 [36]	29 [40]	8 [31]							40 [36]	14 [38]	1 [100]							4 [50]	18 [32]	31 [39]							4 [57]	21 [39]	29 [34]							5 [42]	23 [38]	27 [35]
	MDMA plasma concentration Cmax, ng/ml	236 ± 76 (2)	239 ± 47 (46)	223 ± 49 (101)		1.709	NS	NS	0.023		225 ± 52 (50)	233 ± 47 (73)	221 ± 47 (26)		0.695	NS	NS	0.009		226 ± 49 (111)	234 ± 49 (37)	290 (1)		1.192	NS	NS	0.016		221 ± 44 (8)	227 ± 46 (56)	230 ± 50 (79)		0.139	NS	NS	0.002		218 ± 43 (7)	225 ± 54 (54)	231 ± 45 (85)		0.484	NS	NS	0.007		225 ± 46 (12)	224 ± 50 (60)	232 ± 48 (77)
	MDMA plasma concentration AUC6, ng*h/ml	964 ± 235 (2)	994 ± 199 (46)	944 ± 205 (101)		0.967	NS	NS	0.013		949 ± 213 (50)	974 ± 203 (73)	939 ± 186 (26)		0.375	NS	NS	0.005		949 ± 202 (111)	985 ± 208 (37)	1130 (1)		0.776	NS	NS	0.011		939 ± 183 (8)	958 ± 180 (56)	961 ± 214 (79)		0.042	NS	NS	0.001		894 ± 201 (7)	945 ± 211 (54)	972 ± 196 (85)		0.645	NS	NS	0.009		933 ± 221 (12)	947 ± 192 (60)	973 ± 210 (77)
Visual Analog Scale rating ΔEmax
	Any drug effect	84 ± 18 (2)	77 ± 23 (46)	70 ± 28 (101)		1.331	NS	NS	0.018		70 ± 31 (50)	73 ± 25 (73)	77 ± 21 (26)		0.686	NS	NS	0.009		71 ± 28 (111)	76 ± 21 (37)	96 (1)		0.93	NS	NS	0.013		78 ± 20 (8)	73 ± 26 (56)	71 ± 28 (79)		0.311	NS	NS	0.004		66 ± 20 (7)	69 ± 29 (54)	75 ± 26 (85)		0.994	NS	NS	0.014		68 ± 24 (12)	70 ± 29 (60)	76 ± 25 (77)
	Good drug effect	94 ± 9 (2)	78 ± 26 (46)	70 ± 30 (101)		1.747	NS	NS	0.023		72 ± 31 (50)	74 ± 26 (73)	71 ± 31 (26)		0.124	NS	NS	0.002		71 ± 30 (111)	76 ± 25 (37)	100 (1)		0.768	NS	NS	0.01		84 ± 21 (8)	73 ± 28 (56)	71 ± 30 (79)		0.809	NS	NS	0.011		69 ± 26 (7)	72 ± 30 (54)	74 ± 28 (85)		0.176	NS	NS	0.002		70 ± 26 (12)	71 ± 30 (60)	74 ± 28 (77)
	Bad drug effect	24 ± 35 (2)	21 ± 25 (46)	14 ± 24 (101)		1.58	NS	NS	0.021		11 ± 21 (50)	16 ± 24 (73)	25 ± 30 (26)		3.129	0.047*	NS	0.041		13 ± 24 (111)	25 ± 26 (37)	0 (1)		3.304	0.040*	NS	0.043		11 ± 21 (8)	15 ± 29 (56)	16 ± 22 (79)		0.174	NS	NS	0.002		-0.7 ± 19 (7)	18 ± 29 (54)	16 ± 21 (85)		1.782	NS	NS	0.024		3.9 ± 18 (12)	17 ± 29 (60)	17 ± 21 (77)
	Drug liking	96 ± 6 (2)	78 ± 28 (46)	72 ± 29 (101)		1.307	NS	NS	0.018		74 ± 30 (50)	74 ± 26 (73)	73 ± 34 (26)		0.03	NS	NS	0		73 ± 29 (111)	77 ± 28 (37)	100 (1)		0.649	NS	NS	0.009		83 ± 22 (8)	77 ± 26 (56)	70 ± 31 (79)		1.144	NS	NS	0.016		79 ± 20 (7)	73 ± 29 (54)	74 ± 30 (85)		0.163	NS	NS	0.002		77 ± 23 (12)	72 ± 30 (60)	75 ± 29 (77)
	Stimulated	91 ± 13 (2)	68 ± 32 (46)	59 ± 35 (101)		1.877	NS	NS	0.025		57 ± 37 (50)	63 ± 33 (73)	71 ± 32 (26)		1.421	NS	NS	0.019		59 ± 35 (111)	71 ± 31 (37)	100 (1)		2.195	NS	NS	0.029		63 ± 35 (8)	60 ± 35 (56)	63 ± 35 (79)		0.079	NS	NS	0.001		58 ± 33 (7)	58 ± 35 (54)	66 ± 34 (85)		0.977	NS	NS	0.013		65 ± 29 (12)	56 ± 36 (60)	67 ± 33 (77)
	High-mood	96 ± 6 (2)	73 ± 30 (46)	66 ± 34 (101)		1.244	NS	NS	0.017		67 ± 33 (50)	70 ± 32 (73)	67 ± 36 (26)		0.196	NS	NS	0.003		68 ± 33 (111)	70 ± 32 (37)	100 (1)		0.476	NS	NS	0.006		79 ± 32 (8)	68 ± 34 (56)	67 ± 33 (79)		0.466	NS	NS	0.007		65 ± 27 (7)	66 ± 36 (54)	71 ± 31 (85)		0.345	NS	NS	0.005		68 ± 28 (12)	66 ± 36 (60)	71 ± 31 (77)
	Concentration	28 ± 31 (2)	6.2 ± 14 (46)	9.2 ± 16 (101)		2.105	NS	NS	0.028		10 ± 16 (50)	6.3 ± 15 (73)	12 ± 18 (26)		1.604	NS	NS	0.022		8.9 ± 16 (111)	6.3 ± 15 (37)	50 (1)		3.93	0.022*	NS	0.051		14 ± 22 (8)	7.3 ± 16 (56)	9.3 ± 16 (79)		0.767	NS	NS	0.011		-0.6 ± 5 (7)	9.2 ± 18 (54)	8.5 ± 15 (85)		1.188	NS	NS	0.016		3.7 ± 10 (12)	8.4 ± 18 (60)	9.4 ± 15 (77)
	Talkative	48 ± 4 (2)	18 ± 20 (46)	22 ± 18 (101)		2.658	0.073	NS	0.035		22 ± 18 (50)	20 ± 19 (73)	22 ± 20 (26)		0.14	NS	NS	0.002		22 ± 18 (111)	19 ± 21 (37)	50 (1)		1.598	NS	NS	0.021		23 ± 16 (8)	19 ± 18 (56)	22 ± 19 (79)		0.548	NS	NS	0.008		15 ± 15 (7)	20 ± 19 (54)	22 ± 19 (85)		0.566	NS	NS	0.008		22 ± 15 (12)	19 ± 20 (60)	22 ± 18 (77)
	Appetite	7.5 ± 9.2 (2)	-5.3 ± 39 (23)	-8.9 ± 27 (47)		0.336	NS	NS	0.01		-17 ± 32 (26)	-0.8 ± 30 (35)	-4.5 ± 25 (11)		2.256	NS	NS	0.061		-11 ± 29 (53)	2.4 ± 35 (18)	1.0 (1)		1.284	NS	NS	0.036		-20 ± 25 (7)	-2.6 ± 37 (28)	-7 ± 26 (35)		0.902	NS	NS	0.026		-21 ± 29 (3)	-9.8 ± 34 (25)	-4.9 ± 30 (43)		0.497	NS	NS	0.014		-4.1 ± 25 (7)	-13 ± 33 (27)	-3.8 ± 30 (38)
	Tired	24 ± 8 (2)	19 ± 34 (33)	20 ± 32 (74)		0.024	NS	NS	0		23 ± 33 (36)	20 ± 33 (55)	14 ± 29 (18)		0.487	NS	NS	0.009		21 ± 32 (80)	18 ± 34 (28)	30 (1)		0.138	NS	NS	0.003		6.9 ± 37 (7)	17 ± 31 (44)	25 ± 33 (53)		1.397	NS	NS	0.027		-10 ± 28 (5)	20 ± 33 (41)	22 ± 31 (61)		2.292	NS	NS	0.042		12 ± 36 (10)	20 ± 31 (42)	22 ± 33 (57)
	Fear	7.0 ± 9.9 (2)	7.3 ± 15 (31)	5.9 ± 17 (64)		0.079	NS	NS	0.002		4.5 ± 10 (35)	5.7 ± 14 (47)	13 ± 29 (15)		1.546	NS	NS	0.032		5.5 ± 16 (73)	9.5 ± 17 (23)	0 (1)		0.631	NS	NS	0.013		6.3 ± 21 (7)	4.1 ± 9.5 (33)	8 ± 19 (55)		0.595	NS	NS	0.013		1.7 ± 2.9 (3)	4.7 ± 14 (35)	7.7 ± 18 (58)		0.513	NS	NS	0.011		1.0 ± 1.9 (7)	4.6 ± 13 (40)	8.5 ± 19 (50)
	Happy	50 (1)	26 ± 19 (32)	27 ± 19 (73)		0.768	NS	NS	0.015		29 ± 18 (32)	26 ± 20 (53)	27 ± 18 (21)		0.202	NS	NS	0.004		27 ± 19 (78)	26 ± 19 (27)	50 (1)		0.765	NS	NS	0.015		15 ± 16 (3)	27 ± 20 (40)	27 ± 18 (59)		0.537	NS	NS	0.011		20 ± 16 (4)	26 ± 19 (42)	29 ± 19 (57)		0.575	NS	NS	0.011		25 ± 15 (7)	25 ± 20 (45)	29 ± 19 (54)
	want to be hugged	NA (0)	13 ± 18 (23)	13 ± 19 (54)		0.005	NS	NS	0		13 ± 18 (24)	13 ± 19 (38)	12 ± 17 (15)		0.043	NS	NS	0.001		13 ± 18 (58)	14 ± 19 (19)	NA (0)		0.059	NS	NS	0.001		0 (1)	16 ± 20 (28)	10 ± 16 (44)		0.972	NS	NS	0.027		9.8 ± 20 (4)	13 ± 19 (29)	14 ± 18 (42)		0.079	NS	NS	0.002		11 ± 17 (5)	11 ± 18 (33)	15 ± 19 (39)
	want to hug	NA (0)	14 ± 17 (23)	13 ± 18 (54)		0.015	NS	NS	0		12 ± 17 (24)	14 ± 19 (38)	13 ± 16 (15)		0.06	NS	NS	0.002		13 ± 18 (58)	15 ± 18 (19)	NA (0)		0.272	NS	NS	0.004		0 (1)	16 ± 19 (28)	11 ± 16 (44)		0.839	NS	NS	0.023		8.5 ± 17 (4)	14 ± 19 (29)	14 ± 18 (42)		0.189	NS	NS	0.005		10 ± 15 (5)	10 ± 17 (33)	16 ± 18 (39)
Vital signs parameters ΔEmax
	Systolic blood pressure, mmHg	21 ± 31 (2)	25 ± 11 (46)	23 ± 13 (101)		0.592	NS	NS	0.008		24 ± 13 (50)	23 ± 13 (73)	24 ± 11 (26)		0.028	NS	NS	0		23 ± 13 (111)	26 ± 11 (37)	43 (1)		1.978	NS	NS	0.026		27 ± 15 (8)	25 ± 11 (56)	22 ± 14 (79)		0.894	NS	NS	0.013		31 ± 7 (7)	24 ± 12 (54)	23 ± 14 (85)		1.382	NS	NS	0.019		29 ± 8 (12)	24 ± 13 (60)	23 ± 13 (77)
	Diastolic blood pressure, mmHg	13 ± 11 (2)	15 ± 10 (46)	13 ± 9 (101)		1.234	NS	NS	0.017		13 ± 9 (50)	14 ± 8 (73)	14 ± 13 (26)		0.058	NS	NS	0.001		13 ± 9 (111)	15 ± 11 (37)	20 (1)		1.018	NS	NS	0.014		21 ± 18 (8)	14 ± 8 (56)	12 ± 9 (79)		3.375	0.037*	NS	0.046		18 ± 6 (7)	15 ± 11 (54)	12 ± 8 (85)		2.092	NS	NS	0.028		17 ± 7 (12)	14 ± 11 (60)	12 ± 8 (77)
	Mean arterial pressure, mmHg	14 ± 22 (2)	19 ± 10 (46)	16 ± 9 (101)		1.359	NS	NS	0.018		17 ± 10 (50)	17 ± 9 (73)	18 ± 11 (26)		0.068	NS	NS	0.001		16 ± 9 (111)	19 ± 10 (37)	29 (1)		1.825	NS	NS	0.024		25 ± 14 (8)	18 ± 8 (56)	16 ± 10 (79)		3.275	0.041*	NS	0.045		23 ± 6 (7)	18 ± 10 (54)	16 ± 10 (85)		2.604	0.077	NS	0.035		22 ± 6 (12)	18 ± 10 (60)	16 ± 10 (77)
	Heat rate beat/min	31 ± 33 (2)	20 ± 15 (46)	16 ± 13 (101)		2.315	NS	NS	0.031		19 ± 14 (50)	16 ± 15 (73)	20 ± 14 (26)		1.366	NS	NS	0.018		16 ± 14 (111)	20 ± 14 (37)	54 (1)		4.247	0.016*	NS	0.055		16 ± 8 (8)	18 ± 15 (56)	16 ± 15 (79)		0.278	NS	NS	0.004		16 ± 5 (7)	19 ± 15 (54)	17 ± 14 (85)		0.327	NS	NS	0.005		16 ± 12 (12)	17 ± 15 (60)	18 ± 14 (77)
	Rate pressure product, mmHg/min	6343 ± 6658 (2)	4967 ± 2855 (46)	4203 ± 2776 (101)		1.578	NS	NS	0.021		4635 ± 2630 (50)	4211 ± 3111 (73)	4867 ± 2541 (26)		0.631	NS	NS	0.009		4240 ± 2838 (111)	4972 ± 2700 (37)	11050 (1)		3.717	0.027*	NS	0.048		4623 ± 2214 (8)	4684 ± 2835 (56)	4194 ± 2970 (79)		0.495	NS	NS	0.007		4394 ± 1421 (7)	4878 ± 2775 (54)	4264 ± 2999 (85)		0.762	NS	NS	0.011		4592 ± 2500 (12)	4550 ± 2840 (60)	4384 ± 2950 (77)
	Body temperature, °C	0.5 ± 0.1 (2)	0.2 ± 0.4 (46)	0.2 ± 0.5 (101)		0.311	NS	NS	0.004		0.3 ± 0.6 (50)	0.2 ± 0.5 (73)	0.2 ± 0.4 (26)		0.46	NS	NS	0.006		0.2 ± 0.5 (111)	0.3 ± 0.4 (37)	0.6 (1)		0.552	NS	NS	0.008		0 ± 0.3 (8)	0.3 ± 0.5 (56)	0.2 ± 0.5 (79)		1.339	NS	NS	0.019		0.6 ± 0.6 (7)	0.3 ± 0.5 (54)	0.2 ± 0.5 (85)		2.781	0.065	NS	0.037		0.4 ± 0.6 (12)	0.2 ± 0.5 (60)	0.2 ± 0.5 (77)
Adjective Mood Rating Scale rating ΔEmax
	activity	10 ± 8 (2)	2.1 ± 4.2 (46)	2.4 ± 5.3 (101)		2.383	0.096	NS	0.032		2.6 ± 5.7 (50)	2.2 ± 4.9 (73)	2.7 ± 4.5 (26)		0.128	NS	NS	0.002		2.4 ± 5.3 (111)	2.0 ± 3.9 (37)	16 (1)		3.842	0.024*	NS	0.05		4.0 ± 5.2 (8)	2.0 ± 4.9 (56)	2.3 ± 5.2 (79)		0.521	NS	NS	0.007		1.7 ± 3.1 (7)	2.2 ± 5.9 (54)	2.4 ± 4.7 (85)		0.094	NS	NS	0.001		3.3 ± 5.1 (12)	2.3 ± 5.7 (60)	2.4 ± 4.6 (77)
	high mood	7.5 ± 0.7 (2)	2.2 ± 2.8 (46)	3.0 ± 3.2 (101)		3.452	0.034*	NS	0.045		3.1 ± 3.2 (50)	2.9 ± 3.2 (73)	2.1 ± 3.0 (26)		0.859	NS	NS	0.012		3 ± 3.2 (111)	2.3 ± 2.8 (37)	8.0 (1)		1.94	NS	NS	0.026		2.6 ± 1.5 (8)	3.0 ± 3.2 (56)	2.7 ± 3.3 (79)		0.16	NS	NS	0.002		2.3 ± 1.9 (7)	2.7 ± 3.3 (54)	3.0 ± 3.2 (85)		0.292	NS	NS	0.004		3.7 ± 2.6 (12)	2.6 ± 3.2 (60)	2.9 ± 3.2 (77)
	fear/depression	-1.5 ± 2.1 (2)	1.2 ± 3.3 (46)	1.2 ± 3.4 (101)		0.63	NS	NS	0.009		0.7 ± 3 (50)	1.3 ± 3.1 (73)	1.5 ± 4.5 (26)		0.802	NS	NS	0.011		1.1 ± 3.2 (111)	1.2 ± 3.7 (37)	0 (1)		0.062	NS	NS	0.001		0.5 ± 2 (8)	1.5 ± 3.6 (56)	1 ± 3 (79)		0.644	NS	NS	0.009		-1.1 ± 2.8 (7)	1.4 ± 3.2 (54)	1.2 ± 3.5 (85)		1.855	NS	NS	0.025		-0.8 ± 2 (12)	1.2 ± 3.3 (60)	1.4 ± 3.4 (77)
N, number of subjects; SD, standard deviation; NS, not significant; Δ, values are change scores from placebo; ap value additionally corrected for multiple comparisons according to the Nyholt method; η2, eta square; *, uncorrected p < 0.05
